# Supplementary material for: Involving general practice trainees in clinical practice guideline adaptation
Source: BMC Med Educ. 2018 Jun 22;18:148. doi: 10.1186/s12909-018-1252-9 (PMC6013901; doi:10.1186/s12909-018-1252-9)
Supplement: Supplementary file 1 — Appendix 1 Example of matrix. An example of the documentation tool provided for GP-trainees to document all their steps of the CPG adaptation process. (XLSX 155 kb) [file 12909_2018_1252_MOESM1_ESM.xlsx]

## Sheet: General
General information
GP-trainee name
Promotor
Co-promotor
Selected EBM Guideline
Name of cooperating GP-trainee
Academic year
University
Department

## Sheet: Step 1
Step 1: define the scope of the guideline and define the PIPOH elements for each health question
Health question 1:
PIPOH-elements	Inclusion criteria	Exclusion criteria
Patient/Population
Interventions
Professionals
Outcomes
Healthcare Setting
Health question 2:
PIPOH-elements	Inclusion criteria	Exclusion criteria
Patient/Population
Interventions
Professionals
Outcomes
Healthcare Setting
Health question 3:
PIPOH-elements	Inclusion criteria	Exclusion criteria
Patient/Population
Interventions
Professionals
Outcomes
Healthcare Setting
Health question 4:
PIPOH-elements	Inclusion criteria	Exclusion criteria
Patient/Population
Interventions
Professionals
Outcomes
Healthcare Setting

## Sheet: Step 2
Step 2: Search for source guidelines and local EBM information on the selected topic
Consulted database	Search terms	No of hits	Comments (clarification of first selection)	Date:
G-I-N
Guideline.gov
Trip Database

## Sheet: Step 3
Step 3: Screen potential source guidelines
	Guideline title/title local EBM information	Organisation	Country	Publication year	Url or link document	Period in which literature was searched	Evaluation,
							Source selected	Source rejected	Reason for exclusion	Comments
Total:

## Sheet: Step 4.1
Step 4.1: Assess selected guidelines with AGREE II
Guideline title:						Guideline title:					Guideline title:					Guideline title:
	Item	Evaluator 1	Evaluator 2	major remarks			Item	Evaluator 1	Evaluator 2	major remarks		Item	Evaluator 1	Evaluator 2	major remarks		Item	Evaluator 1	Evaluator 2	major remarks
Scope and purpose	1					Scope and purpose	1				Scope and purpose	1				Scope and purpose	1
	2						2					2					2
	3						3					3					3
TOTAL /21						TOTAL /21					TOTAL /21					TOTAL /21
Stakeholder involvement	4					Stakeholder involvement	4				Stakeholder involvement	4				Stakeholder involvement	4
	5						5					5					5
	6						6					6					6
TOTAL /21						TOTAL /21					TOTAL /21					TOTAL /21
Rigour of development	7					Rigour of development	7				Rigour of development	7				Rigour of development	7
	8						8					8					8
	9						9					9					9
	10						10					10					10
	11						11					11					11
	12						12					12					12
	13						13					13					13
	14						14					14					14
TOTAL /56						TOTAL /56					TOTAL /56					TOTAL /56
Clarity and presentation	15					Clarity and presentation	15				Clarity and presentation	15				Clarity and presentation	15
	16						16					16					16
	17						17					17					17
TOTAL /21						TOTAL /21					TOTAL /21					TOTAL /21
Applicability	18					Applicability	18				Applicability	18				Applicability	18
	19						19					19					19
	20						20					20					20
	21						21					21					21
TOTAL /28						TOTAL /28					TOTAL /28					TOTAL /28
Editorial independence	22					Editorial independence	22				Editorial independence	22				Editorial independence	22
	23						23					23					23
TOTAL /14						TOTAL /14					TOTAL /14					TOTAL /14
OVERALL ASSESSMENT				REMARKS		OVERALL ASSESSMENT				REMARKS	OVERALL ASSESSMENT				REMARKS	OVERALL ASSESSMENT				REMARKS
Strongly recommend						Strongly recommend					Strongly recommend					Strongly recommend
Recommend (with provisos / alterations)						Recommend (with provisos / alterations)					Recommend (with provisos / alterations)					Recommend (with provisos / alterations)
Would not recommend						Would not recommend					Would not recommend					Would not recommend
Unsure						Unsure					Unsure					Unsure

## Sheet: Step 4.2-5 EBM Guideline
Step 4.2 to 4.5
	Title of EBM Guideline:
	Step 4.2 content of each recommendation			Step 4.3. Assess consistency of recommendations				Step 4.4. Assess currency of recommendations				Step 4.5. Assess applicability of recommendations
	Recommendations from source guideline (document only recommendations/practice guidelines; no background information - this can be documented in the separate sheet)	Grade of recommendation as documented in source guideline	Level of evidence as documented in source guideline	Is the search strategy consistent with the health question?	Is the description of the evidence consistent with the conclusions of the cited evidence?	Is the formulation of the recommendation consistent with the summary of the evidence?	Other comments?	Is all relevant evidence cited? If not, document which evidence is missing	If not which evidence would need to be incorporated in the adapted guideline?	Which PICO elements were used in your search strategy?	Other comments?	is the recommendation applicable in the local context?	If not, why?
Health question 1:
Health question 2:
Health question 3:
Health question 4:
Health question 5:
Health question 6:
Health question 7:

## Sheet: Background info EBM GL
Caution: completing this sheet is not obligatory. It can be useful to document background information and to refer to it so that the information is more easily retrievable further on in the process.
	Step 4.2 content of each recommendation
	Background information for recommendations in the EBM Guideline	Is the background information relevant for the local context?
Health question 1:
Health question 2:
Health question 3:
Health question 4:
Health question 5:
Health question 6:
Health question 7:

## Sheet: Step 4.2-5 GL 1
Step 4.2 to 4.5
	Title of source guideline:
	Step 4.2 content of each recommendation			Step 4.3. Assess consistency of recommendations				Step 4.4. Assess currency of recommendations				Step 4.5. Assess applicability of recommendations
	Recommendations from source guideline (document only recommendations/practice guidelines; no background information - this can be documented in the separate sheet)	Grade of recommendation as documented in source guideline	Level of evidence as documented in source guideline	Is the search strategy consistent with the health question?	Is the description of the evidence consistent with the conclusions of the cited evidence?	Is the formulation of the recommendation consistent with the summary of the evidence?	Other comments?	Is all relevant evidence cited? If not, document which evidence is missing	If not which evidence would need to be incorporated in the adapted guideline?	Which PICO elements were used in your search strategy?	Other comments?	is the recommendation applicable in the local context?	If not, why?
Health question 1:
Health question 2:
Health question 3:
Health question 4:
Health question 5:
Health question 6:
Health question 7:

## Sheet: Background info GL 1
Caution: completing this sheet is not obligatory. It can be useful to document background information and to refer to it so that the information is more easily retrievable further on in the process.
	Step 4.2 content of each recommendation
	Background information for recommendations in the EBM Guideline	Is the background information relevant for the local context?
Health question 1:
Health question 2:
Health question 3:
Health question 4:
Health question 5:
Health question 6:
Health question 7:

## Sheet: Step 4.2-5 GL 2
Step 4.2 to 4.5
	Title of source guideline:
	Step 4.2 content of each recommendation			Step 4.3. Assess consistency of recommendations				Step 4.4. Assess currency of recommendations				Step 4.5. Assess applicability of recommendations
	Recommendations from source guideline (document only recommendations/practice guidelines; no background information - this can be documented in the separate sheet)	Grade of recommendation as documented in source guideline	Level of evidence as documented in source guideline	Is the search strategy consistent with the health question?	Is the description of the evidence consistent with the conclusions of the cited evidence?	Is the formulation of the recommendation consistent with the summary of the evidence?	Other comments?	Is all relevant evidence cited? If not, document which evidence is missing	If not which evidence would need to be incorporated in the adapted guideline?	Which PICO elements were used in your search strategy?	Other comments?	is the recommendation applicable in the local context?	If not, why?
Health question 1:
Health question 2:
Health question 3:
Health question 4:
Health question 5:
Health question 6:
Health question 7:

[truncated: 6 more sheets: Background info GL 2, Step 4.2-5 GL 3, Background info GL 3, Step 4.6 Local EBM info, Step 5, Step 7]
