# Supplementary material for: Involving general practice trainees in clinical practice guideline adaptation
Source: BMC Med Educ. 2018 Jun 22;18:148. doi: 10.1186/s12909-018-1252-9 (PMC6013901; doi:10.1186/s12909-018-1252-9)
Supplement: Supplementary file 2 — Appendix 2 Evaluation tool. The evaluation tool, based on the AGREE instrument, and tailored to assist in the evaluation of the CPG adaptation process. (XLSX 54 kb) [file 12909_2018_1252_MOESM2_ESM.xlsx]

## Sheet: Blad1
Feedback steps 1 to 5 adaptation EBM Guideline year 1 - phase 1
Title EBM Guideline:
Name GP-trainee:
Name evaluator:
Questions
Step 1	Yes/No?	Reason	Feedback for GP-trainee
Are the health questions clear (clearly defined)?
Can any health questions be omitted?
Are all health questions covered in the EBM Guideline included?
Step 2	Yes/No?	Reason	Feedback for GP-trainee
Does the search strategy include all relevant CPG databases?
Does the search strategy include all relevant Belgian EBM-info databases?
Are all possible search terms included in the search strings?
Are the selected source CPGs up to date?
Step 3	Yes/No?	Reason	Feedback for GP-trainee
Are exclusion and inclusion criteria* for CPGs sufficiently documented?
Is it clear in which period the authors of the source CPG searched their literature?
Step 4.1	Yes/No?	Reason	Feedback for GP-trainee
Is the AGREE II procedure correctly applied by two evaluators?
In case of negative scores, is it clear what the reasons for these scores are?
Step 4.2-4.5
4.2 content of each recommendation	Yes/No?	Reason	Feedback for GP-trainee
Do all the inventoried recommendations include a clear call to (in-)action (Background information is not included as recommendations)?
Do the recommendations include levels of evidence and/or strength of recommendations and is it clear which systems are used?
4.3 currency of recommendations	Yes/No?	Reason	Feedback for GP-trainee
Is the cited evidence as basis for the recommendations up to date?
If not, is there reference to a search strategy for more up-to-date evidence?
If so, are all relevant references cited?
4.4 consistency	Yes/No?	Reason	Feedback for GP-trainee
Is the evaluation of the consistency between the search strategy, evidence and recommendations clear and comprehensibly formulated?
4.5 Applicability	Yes/No?	Reason	Feedback for GP-trainee
Are the conclusions on whether the recommendations are applicable in the Belgian context correct and clear?
Step 5	Yes/No?	Reason	Feedback for GP-trainee
Is the reasoning for adaptation clear?
Are the conclusions on the choice to adapt recommendations clinically and methodologically correct?
Was locally available EBM information sufficiently used in the reasoning?
Was the choice for source guideline to adapt sufficiently clarified?
Final judgement	Yes/No?	Reason	Feedback for GP-trainee
High quality results: the results of the first phase are sufficiently accurate to serve as a basis for a further adaptation en are approved without changes
Moderate quality results: with some changes, the results of the first phase are sufficiently accurate to serve as a basis for further adaptation, but are not yet approved
Low quality results: the results of the first phase are insufficient and must be repeated
Advies mbt adaptatie	Advies	Commentaar
What is your advice on the adaptations of this EBM Guideline?	majeure adaptatie
*With sufficient, we mean that the search and selection criteria clearly show what is meant so that a third party can reproduce and check which choices were made

## Sheet: Blad2
yes	no adaptations
no	minor adaptations
	major adaptations
